# Supplementary material for: Fluorescence-Guided Spatial Mapping of p21-Expressing Senescent Cells in Aged Liver at Single-Cell Resolution
Source: Biomolecules. 2026 Apr 14;16(4):579. doi: 10.3390/biom16040579 (PMC13113322; doi:10.3390/biom16040579)
Supplement: Supplementary file 1 [file biomolecules-16-00579-s001.zip]

Archive with 1 entries (1 files):
- biomolecules-4207695-supplementary.csv
