# Supplementary material for: Fluorescence-Guided Spatial Mapping of p21-Expressing Senescent Cells in Aged Liver at Single-Cell Resolution
Source: Biomolecules. 2026 Apr 14;16(4):579. doi: 10.3390/biom16040579 (PMC13113322; doi:10.3390/biom16040579)
Supplement: Supplementary file 1 [file biomolecules-16-00579-s001.zip › biomolecules-4207695-supplementary.csv]

	gene	p_val	avg_log2FC	pct.1	pct.2	p_val_adj	cell_type_final	contrast	n1	n2	significance
1	Zfp933	8.57952571139779e-13	5.02001580537628	0.035	0.001	1.60025313568992e-08	Hep-CL	p21+ vs rest	85	4137	**
2	Klhdc8b	2.83915669050655e-10	4.60497830609744	0.035	0.002	5.29559505913282e-06	Hep-CL	p21+ vs rest	85	4137	**
3	Deup1	1.45106203509274e-09	5.18994080681859	0.024	0.001	2.70652090785497e-05	Hep-CL	p21+ vs rest	85	4137	**
4	Hrh4	1.38843550778808e-08	4.14554668746014	0.035	0.002	0.000258970990912632	Hep-CL	p21+ vs rest	85	4137	**
5	Itga2	4.63673439267721e-08	4.86801271193123	0.024	0.001	0.000864843698922153	Hep-CL	p21+ vs rest	85	4137	**
6	Nell1os	4.63673439267721e-08	4.86801271193123	0.024	0.001	0.000864843698922153	Hep-CL	p21+ vs rest	85	4137	**
7	Spta1	5.98982994909696e-08	4.4674747823475	0.035	0.002	0.00111722308210557	Hep-CL	p21+ vs rest	85	4137	**
8	Amigo1	5.47393608882763e-07	5.02001580537628	0.024	0.001	0.0102099855928813	Hep-CL	p21+ vs rest	85	4137	*
9	Afap1l2	5.56539767777416e-07	4.60497830609744	0.024	0.001	0.0103805797485844	Hep-CL	p21+ vs rest	85	4137	*
10	C1rb	5.56539767777416e-07	4.60497830609744	0.024	0.001	0.0103805797485844	Hep-CL	p21+ vs rest	85	4137	*
11	Erich6b	5.56539767777416e-07	4.60497830609744	0.024	0.001	0.0103805797485844	Hep-CL	p21+ vs rest	85	4137	*
12	Iqank1	5.56539767777416e-07	4.60497830609744	0.024	0.001	0.0103805797485844	Hep-CL	p21+ vs rest	85	4137	*
13	Spaca1	5.56539767777416e-07	4.60497830609744	0.024	0.001	0.0103805797485844	Hep-CL	p21+ vs rest	85	4137	*
14	Trim30c	5.56539767777416e-07	4.60497830609744	0.024	0.001	0.0103805797485844	Hep-CL	p21+ vs rest	85	4137	*
15	Nrbp2	6.11901996989911e-07	2.88877127209803	0.071	0.011	0.0114131960478558	Hep-CL	p21+ vs rest	85	4137	*
16	Amot	6.77875635663411e-07	3.90453858795634	0.035	0.003	0.0126437363563939	Hep-CL	p21+ vs rest	85	4137	*
17	Ccdc162	8.71966978456617e-07	2.82737072743388	0.071	0.011	0.0162639280821728	Hep-CL	p21+ vs rest	85	4137	*
18	Psmb10	1.97164062368039e-06	2.70881411708197	0.082	0.015	0.0367750409128867	Hep-CL	p21+ vs rest	85	4137	*
19	Slc1a2	6.93626574220239e-08	0.71469748861652	0.38	0.242	0.00129375228623559	Hep-CL	neighbor vs rest	297	3925	**
20	Serpina6	2.23245542912197e-07	0.626647146975099	0.418	0.284	0.0041639758663983	Hep-CL	neighbor vs rest	297	3925	**
21	Sult2a6	2.16565002215751e-14	5.91454416815195	0.043	0.001	4.03937042132818e-10	Hep-Injured	p21+ vs rest	47	2835	**
22	Cdk20	1.22411409388695e-11	5.49950666887311	0.043	0.001	2.28321760791793e-07	Hep-Injured	p21+ vs rest	47	2835	**
23	Ercc4	8.5000183470769e-10	5.17757857398575	0.043	0.001	1.58542342209678e-05	Hep-Injured	p21+ vs rest	47	2835	**
24	Ajuba	1.77666112001745e-08	4.91454416815195	0.043	0.002	0.000331382832105655	Hep-Injured	p21+ vs rest	47	2835	**
25	Lrif1	1.80252456560016e-08	4.21410445001086	0.064	0.004	0.000336206881975742	Hep-Injured	p21+ vs rest	47	2835	**
26	Mtln	1.80252456560016e-08	4.21410445001086	0.064	0.004	0.000336206881975742	Hep-Injured	p21+ vs rest	47	2835	**
27	Lrriq1	2.68833010189967e-08	3.7129103069823	0.085	0.008	0.000501427330606326	Hep-Injured	p21+ vs rest	47	2835	**
28	Ttpal	5.96462091477463e-08	4.10718924609435	0.064	0.005	0.00111252109302376	Hep-Injured	p21+ vs rest	47	2835	**
29	Pamr1	1.75086830295958e-07	4.69215174681551	0.043	0.002	0.00326571955868021	Hep-Injured	p21+ vs rest	47	2835	**
30	Tbpl1	1.75086830295958e-07	4.69215174681551	0.043	0.002	0.00326571955868021	Hep-Injured	p21+ vs rest	47	2835	**
31	Wwp1	4.20924281777054e-07	3.14195466425503	0.106	0.014	0.00785107970370561	Hep-Injured	p21+ vs rest	47	2835	**
32	Sgf29	1.02226496515995e-06	3.82708132690161	0.064	0.006	0.0190672861301633	Hep-Injured	p21+ vs rest	47	2835	*
33	Tjp2	1.02226496515995e-06	3.82708132690161	0.064	0.006	0.0190672861301633	Hep-Injured	p21+ vs rest	47	2835	*
34	Gpr137	1.72462532348778e-07	4.456514135255	0.018	0.001	0.00321677115336941	Hep-Injured	neighbor vs rest	165	2717	**
35	Tmco3	1.72462532348778e-07	4.456514135255	0.018	0.001	0.00321677115336941	Hep-Injured	neighbor vs rest	165	2717	**
36	Trim71	1.72462532348778e-07	4.456514135255	0.018	0.001	0.00321677115336941	Hep-Injured	neighbor vs rest	165	2717	**
37	Polr3h	4.90476119707249e-10	3.36737106564853	0.034	0.004	9.1483605847796e-06	Hep-M	p21+ vs rest	175	14706	**
38	Lcn2	3.58388783908039e-08	1.09598995087638	0.303	0.154	0.000668466759745275	Hep-M	p21+ vs rest	175	14706	**
39	Fndc1	1.27201958916881e-07	3.93347453911837	0.017	0.001	0.00237257093771766	Hep-M	p21+ vs rest	175	14706	**
40	Procr	1.66352859608768e-07	4.65594056358946	0.011	0.001	0.00310281353742274	Hep-M	p21+ vs rest	175	14706	**
41	Ago1	5.0290576902633e-07	3.42943203378078	0.023	0.003	0.00938019840387911	Hep-M	p21+ vs rest	175	14706	**
42	Exo5	6.38025889794519e-07	4.51843703983953	0.011	0.001	0.0119004588964474	Hep-M	p21+ vs rest	175	14706	*
43	Zfp692	6.38025889794519e-07	4.51843703983953	0.011	0.001	0.0119004588964474	Hep-M	p21+ vs rest	175	14706	*
44	Grip2	9.32627190389851e-07	3.80794365703451	0.017	0.002	0.0173953623551515	Hep-M	p21+ vs rest	175	14706	*
45	Epha3	1.0014758258407e-06	2.18700185920779	0.057	0.013	0.0186795271035808	Hep-M	p21+ vs rest	175	14706	*
46	Dda1	1.65060427328905e-06	3.6380186555922	0.017	0.002	0.0307870709053874	Hep-M	p21+ vs rest	175	14706	*
47	Saa2	2.51675022972863e-06	0.629253619093081	0.663	0.535	0.0469424252848984	Hep-M	p21+ vs rest	175	14706	*
48	Tnfsf10	8.89721197115034e-14	4.5297591092324	0.02	0.001	1.65950797685896e-09	Hep-PC	p21+ vs rest	202	13998	**
49	Stpg4	4.74455799161886e-09	4.30736668789596	0.015	0.001	8.8495495659675e-05	Hep-PC	p21+ vs rest	202	13998	**
50	Pcp4	2.44857295226257e-06	4.04433228206216	0.015	0.001	0.0456707827056015	Hep-PC	p21+ vs rest	202	13998	*
51	Rrp36	2.47860162709974e-06	3.7224041871748	0.015	0.001	0.0462308775486643	Hep-PC	p21+ vs rest	202	13998	*
52	Sult2a1	7.01995921044876e-09	0.658762418889975	0.221	0.143	0.00013093627919329	Hep-PC	neighbor vs rest	718	13482	**
53	Serpina6	6.78106037440343e-08	0.651374542742721	0.252	0.175	0.00126480338103373	Hep-PC	neighbor vs rest	718	13482	**
54	Micu3	2.520216272147e-06	2.54285088239275	0.011	0.002	0.0470070739080859	Hep-PC	neighbor vs rest	718	13482	*
55	Snx31	6.64080932196591e-11	4.55342910864678	0.015	0.001	1.23864375473308e-06	Hep-PP	p21+ vs rest	203	21450	**
56	Atp9b	7.56278953204457e-08	2.38836986237629	0.049	0.01	0.00141061150351695	Hep-PP	p21+ vs rest	203	21450	**
57	Saa1	9.12967131925839e-08	0.501818650489093	0.892	0.828	0.00170286629446808	Hep-PP	p21+ vs rest	203	21450	**
58	Zfp948	1.43972155784e-07	3.96846660792563	0.015	0.001	0.00268536864968316	Hep-PP	p21+ vs rest	203	21450	**
59	Kcnu1	1.84857747455621e-06	3.29039470281299	0.02	0.002	0.0344796670554224	Hep-PP	p21+ vs rest	203	21450	*
60	Rad54b	4.07337332820334e-15	5.42770708927951	0.032	0.001	7.59765593176487e-11	Mφ (Inflamed-Cxcl13)	p21+ vs rest	93	4003	**
61	Ddx55	3.81437608285467e-10	4.6203521672219	0.032	0.001	7.11457426974054e-06	Mφ (Inflamed-Cxcl13)	p21+ vs rest	93	4003	**
62	Gpnmb	2.86623953020715e-09	3.84274458855835	0.065	0.007	5.34610997174237e-05	Mφ (Inflamed-Cxcl13)	p21+ vs rest	93	4003	**
63	Kcnn4	3.80174044729464e-09	4.42770708927951	0.032	0.002	7.09100628229397e-05	Mφ (Inflamed-Cxcl13)	p21+ vs rest	93	4003	**
64	Prkab2	3.8376305693911e-09	4.2577820878372	0.032	0.002	7.15794853802829e-05	Mφ (Inflamed-Cxcl13)	p21+ vs rest	93	4003	**
65	Scimp	8.4377065954169e-09	3.03538966650075	0.075	0.01	0.000157380103417716	Mφ (Inflamed-Cxcl13)	p21+ vs rest	93	4003	**
66	Fam228b	1.46492749975812e-08	5.01266959000066	0.022	0.001	0.000273238277254884	Mφ (Inflamed-Cxcl13)	p21+ vs rest	93	4003	**
67	Tubb3	1.46492749975812e-08	5.01266959000066	0.022	0.001	0.000273238277254884	Mφ (Inflamed-Cxcl13)	p21+ vs rest	93	4003	**
68	Bnip1	1.21676154877409e-07	3.96827547064221	0.032	0.002	0.00226950364077343	Mφ (Inflamed-Cxcl13)	p21+ vs rest	93	4003	**
69	Krt12	3.21565129916182e-07	4.6907414951133	0.022	0.001	0.00599783280319662	Mφ (Inflamed-Cxcl13)	p21+ vs rest	93	4003	**
70	Nupr1	3.21565129916182e-07	4.6907414951133	0.022	0.001	0.00599783280319662	Mφ (Inflamed-Cxcl13)	p21+ vs rest	93	4003	**
71	Slc9a3	3.21565129916182e-07	4.6907414951133	0.022	0.001	0.00599783280319662	Mφ (Inflamed-Cxcl13)	p21+ vs rest	93	4003	**
72	Trpc3	3.21565129916182e-07	4.6907414951133	0.022	0.001	0.00599783280319662	Mφ (Inflamed-Cxcl13)	p21+ vs rest	93	4003	**
73	Usp3	3.6253822411681e-07	2.94965979247486	0.065	0.009	0.00676206295622675	Mφ (Inflamed-Cxcl13)	p21+ vs rest	93	4003	**
74	Lin28b	1.44950854340113e-06	3.72726737113842	0.032	0.003	0.0270362333515179	Mφ (Inflamed-Cxcl13)	p21+ vs rest	93	4003	*
75	D11Wsu47e	9.04268210938899e-07	4.29214236509925	0.011	0.001	0.0168664106704324	Mφ (Inflamed-Cxcl13)	neighbor vs rest	261	3835	*
76	Olfr656	9.04268210938899e-07	4.29214236509925	0.011	0.001	0.0168664106704324	Mφ (Inflamed-Cxcl13)	neighbor vs rest	261	3835	*
77	Sspn	9.04268210938899e-07	4.29214236509925	0.011	0.001	0.0168664106704324	Mφ (Inflamed-Cxcl13)	neighbor vs rest	261	3835	*
78	Tnfsf10	2.10018204779643e-06	3.29214236509925	0.019	0.002	0.039172595555499	Mφ (Inflamed-Cxcl13)	neighbor vs rest	261	3835	*
79	Blk	1.53441022784105e-10	5.29359937182887	0.025	0.001	2.86198195696913e-06	Mφ (Inflamed)	p21+ vs rest	81	5295	**
80	Ifit1bl2	1.53441022784105e-10	5.29359937182887	0.025	0.001	2.86198195696913e-06	Mφ (Inflamed)	p21+ vs rest	81	5295	**
81	Nedd4	2.64525107010732e-10	2.72181225985545	0.123	0.02	4.93392229596417e-06	Mφ (Inflamed)	p21+ vs rest	81	5295	**
82	Gfpt2	4.08292236998067e-09	5.03056496599507	0.025	0.001	7.61546680448794e-05	Mφ (Inflamed)	p21+ vs rest	81	5295	**
83	Dact3	4.8223828068335e-08	4.80817254465863	0.025	0.001	0.000899470841130584	Mφ (Inflamed)	p21+ vs rest	81	5295	**
84	Alkbh6	3.31100170074591e-07	4.61552746671623	0.025	0.001	0.00617568037223127	Mφ (Inflamed)	p21+ vs rest	81	5295	**
85	Cyb561d1	3.31100170074591e-07	4.61552746671623	0.025	0.001	0.00617568037223127	Mφ (Inflamed)	p21+ vs rest	81	5295	**
86	Zfp607a	3.31100170074591e-07	4.61552746671623	0.025	0.001	0.00617568037223127	Mφ (Inflamed)	p21+ vs rest	81	5295	**
87	Adck2	1.55395903536673e-06	4.44560246527392	0.025	0.002	0.0289844439276602	Mφ (Inflamed)	p21+ vs rest	81	5295	*
88	Aox2	1.55395903536673e-06	4.44560246527392	0.025	0.002	0.0289844439276602	Mφ (Inflamed)	p21+ vs rest	81	5295	*
89	Phkg2	1.55395903536673e-06	4.44560246527392	0.025	0.002	0.0289844439276602	Mφ (Inflamed)	p21+ vs rest	81	5295	*
90	Tesc	2.04593180327922e-19	5.65112419023876	0.045	0.001	3.81607199947641e-15	Mφ (Kupffer)	p21+ vs rest	66	4975	**
91	Olfr1226	2.67364535369327e-14	5.82104919168108	0.03	0.001	4.98688331370869e-10	Mφ (Kupffer)	p21+ vs rest	66	4975	**
92	Tulp2	2.67364535369327e-14	5.82104919168108	0.03	0.001	4.98688331370869e-10	Mφ (Kupffer)	p21+ vs rest	66	4975	**
93	Apcdd1	5.07276183186027e-12	5.49912109679371	0.03	0.001	9.46171536878577e-08	Mφ (Kupffer)	p21+ vs rest	66	4975	**
94	Abcc12	2.17428647117553e-10	5.23608669095992	0.03	0.001	4.05547912603659e-06	Mφ (Kupffer)	p21+ vs rest	66	4975	**
95	Heatr4	2.17428647117553e-10	5.23608669095992	0.03	0.001	4.05547912603659e-06	Mφ (Kupffer)	p21+ vs rest	66	4975	**
96	Zfp362	3.35258295947165e-08	4.65112419023876	0.03	0.001	0.000625323773600652	Mφ (Kupffer)	p21+ vs rest	66	4975	**
97	Pmf1	6.81165854287436e-08	4.06616168951761	0.045	0.003	0.00127051055141693	Mφ (Kupffer)	p21+ vs rest	66	4975	**
98	Pan2	1.59394412073825e-07	3.98815917751633	0.045	0.004	0.00297302457400098	Mφ (Kupffer)	p21+ vs rest	66	4975	**
99	Galnt9	1.95308010904597e-07	4.65112419023876	0.03	0.002	0.00364288501939254	Mφ (Kupffer)	p21+ vs rest	66	4975	**
100	Mob3c	1.95308010904597e-07	4.65112419023876	0.03	0.002	0.00364288501939254	Mφ (Kupffer)	p21+ vs rest	66	4975	**
101	Pde6a	1.95308010904597e-07	4.65112419023876	0.03	0.002	0.00364288501939254	Mφ (Kupffer)	p21+ vs rest	66	4975	**
102	Ctdp1	8.33694978990414e-07	4.49912109679371	0.03	0.002	0.0155500787481292	Mφ (Kupffer)	p21+ vs rest	66	4975	*
103	Prss36	8.33694978990414e-07	4.49912109679371	0.03	0.002	0.0155500787481292	Mφ (Kupffer)	p21+ vs rest	66	4975	*
104	Golgb1	1.78130553445684e-06	3.3100872724037	0.061	0.007	0.0332249108286889	Mφ (Kupffer)	p21+ vs rest	66	4975	*
105	Gtf2e2	1.78130553445684e-06	3.3100872724037	0.061	0.007	0.0332249108286889	Mφ (Kupffer)	p21+ vs rest	66	4975	*
106	Clca3a1	2.43695464066575e-06	3.71252473490291	0.045	0.004	0.0454540779576976	Mφ (Kupffer)	p21+ vs rest	66	4975	*
107	Actn3	5.08444675042333e-09	4.24822879673608	0.016	0.001	9.48351007888959e-05	Mφ (Kupffer)	neighbor vs rest	252	4789	**
108	Prmt6	5.50549268736405e-08	3.98519439090229	0.016	0.001	0.00102688449604714	Mφ (Kupffer)	neighbor vs rest	252	4789	**
109	Gcnt4	3.7111998090838e-07	3.76280196956584	0.016	0.001	0.00692212988390311	Mφ (Kupffer)	neighbor vs rest	252	4789	**
110	Slc16a4	4.18623496151444e-07	4.24822879673608	0.012	0.001	0.00780816545021674	Mφ (Kupffer)	neighbor vs rest	252	4789	**
111	Dipk1c	2.97016794784038e-20	6.44199560156963	0.057	0.001	5.53995725631188e-16	Neutrophil	p21+ vs rest	35	3043	**
112	Car5b	9.84740339824505e-14	5.70503000740342	0.057	0.001	1.83673768184067e-09	Neutrophil	p21+ vs rest	35	3043	**
113	Dpep2	9.84740339824505e-14	5.70503000740342	0.057	0.001	1.83673768184067e-09	Neutrophil	p21+ vs rest	35	3043	**
114	Slc4a2	9.84740339824505e-14	5.70503000740342	0.057	0.001	1.83673768184067e-09	Neutrophil	p21+ vs rest	35	3043	**
115	Orc5	5.09715042316377e-12	4.63464067951203	0.086	0.004	9.50720496928506e-08	Neutrophil	p21+ vs rest	35	3043	**
116	Gpr176	1.86646926474475e-10	5.21960318023318	0.057	0.002	3.4813384726019e-06	Neutrophil	p21+ vs rest	35	3043	**
117	Lama5	1.86646926474475e-10	5.21960318023318	0.057	0.002	3.4813384726019e-06	Neutrophil	p21+ vs rest	35	3043	**
118	Gzma	1.89299976139129e-10	5.02695810229079	0.057	0.002	3.53082315494703e-06	Neutrophil	p21+ vs rest	35	3043	**
119	Zfp740	1.53425444512925e-09	4.35453276031929	0.086	0.005	2.86169139105507e-05	Neutrophil	p21+ vs rest	35	3043	**
120	Tbc1d14	2.23534681384274e-09	3.80972738607012	0.114	0.01	4.16936887717948e-05	Neutrophil	p21+ vs rest	35	3043	**
121	Gse1	7.75191456844803e-09	3.76392369645699	0.114	0.01	0.000144588710530693	Neutrophil	p21+ vs rest	35	3043	**
122	Brcc3	1.78926634990859e-08	4.70503000740342	0.057	0.003	0.000333733959584951	Neutrophil	p21+ vs rest	35	3043	**
123	Ccdc18	9.32043985153807e-08	4.70503000740342	0.057	0.003	0.00173844844110888	Neutrophil	p21+ vs rest	35	3043	**
124	Swap70	9.32043985153807e-08	4.70503000740342	0.057	0.003	0.00173844844110888	Neutrophil	p21+ vs rest	35	3043	**
125	Lum	1.03799284941158e-07	3.55447033082804	0.114	0.012	0.00193606426272248	Neutrophil	p21+ vs rest	35	3043	**
126	Camkv	1.44449086505002e-07	5.85703310084847	0.029	0.001	0.0026942643614913	Neutrophil	p21+ vs rest	35	3043	**
127	Crispld2	1.44449086505002e-07	5.85703310084847	0.029	0.001	0.0026942643614913	Neutrophil	p21+ vs rest	35	3043	**
128	Elovl3	1.44449086505002e-07	5.85703310084847	0.029	0.001	0.0026942643614913	Neutrophil	p21+ vs rest	35	3043	**
129	Fbxw20	1.44449086505002e-07	5.85703310084847	0.029	0.001	0.0026942643614913	Neutrophil	p21+ vs rest	35	3043	**
130	Fthl17a	1.44449086505002e-07	5.85703310084847	0.029	0.001	0.0026942643614913	Neutrophil	p21+ vs rest	35	3043	**
131	Klhl33	1.44449086505002e-07	5.85703310084847	0.029	0.001	0.0026942643614913	Neutrophil	p21+ vs rest	35	3043	**
132	Klhl8	1.44449086505002e-07	5.85703310084847	0.029	0.001	0.0026942643614913	Neutrophil	p21+ vs rest	35	3043	**
133	Lrrc19	1.44449086505002e-07	5.85703310084847	0.029	0.001	0.0026942643614913	Neutrophil	p21+ vs rest	35	3043	**
134	Olfr1219	1.44449086505002e-07	5.85703310084847	0.029	0.001	0.0026942643614913	Neutrophil	p21+ vs rest	35	3043	**
135	Padi3	1.44449086505002e-07	5.85703310084847	0.029	0.001	0.0026942643614913	Neutrophil	p21+ vs rest	35	3043	**
136	Slc6a20b	1.44449086505002e-07	5.85703310084847	0.029	0.001	0.0026942643614913	Neutrophil	p21+ vs rest	35	3043	**
137	Vmn2r80	1.44449086505002e-07	5.85703310084847	0.029	0.001	0.0026942643614913	Neutrophil	p21+ vs rest	35	3043	**
138	Wdr5b	1.44449086505002e-07	5.85703310084847	0.029	0.001	0.0026942643614913	Neutrophil	p21+ vs rest	35	3043	**
139	Zfp773	1.44449086505002e-07	5.85703310084847	0.029	0.001	0.0026942643614913	Neutrophil	p21+ vs rest	35	3043	**
140	Zfp85os	1.44449086505002e-07	5.85703310084847	0.029	0.001	0.0026942643614913	Neutrophil	p21+ vs rest	35	3043	**
141	Samd14	1.45845505509953e-07	5.44199560156963	0.029	0.001	0.00272031036877164	Neutrophil	p21+ vs rest	35	3043	**
142	Spc24	1.15623455246528e-06	4.85703310084847	0.057	0.004	0.0215660868725824	Neutrophil	p21+ vs rest	35	3043	*
143	Pan2	1.21230461969356e-06	4.44199560156963	0.057	0.004	0.0226119057665242	Neutrophil	p21+ vs rest	35	3043	*
144	Sart1	2.65588230644758e-06	3.63464067951203	0.086	0.009	0.0495375167798603	Neutrophil	p21+ vs rest	35	3043	*
145	Il1b	3.14298770295558e-11	3.98670771484116	0.037	0.002	5.86230066355275e-07	Neutrophil	neighbor vs rest	161	2917	**
146	Pdgfrl	3.72279398040361e-08	4.5943902920624	0.019	0.001	0.000694375533224882	Neutrophil	neighbor vs rest	161	2917	**
147	Col6a4	8.19679670829863e-07	4.50128088767092	0.019	0.001	0.0152886652203186	Neutrophil	neighbor vs rest	161	2917	*
148	Rab44	8.27225766064396e-07	4.17935279278356	0.019	0.001	0.0154294149886331	Neutrophil	neighbor vs rest	161	2917	*
149	Vmn2r26	2.06188917898276e-14	6.65123572014032	0.077	0.001	3.84583569663865e-10	Plasma cell	p21+ vs rest	26	1568	**
150	Wdsub1	1.20614365610505e-11	5.49923262669527	0.077	0.002	2.24969914736714e-07	Plasma cell	p21+ vs rest	26	1568	**
151	Apex2	6.72417984639297e-08	5.91427012597411	0.038	0.001	0.00125419402494922	Plasma cell	p21+ vs rest	26	1568	**
152	C1qtnf2	6.72417984639297e-08	5.91427012597411	0.038	0.001	0.00125419402494922	Plasma cell	p21+ vs rest	26	1568	**
153	Ccdc166	6.72417984639297e-08	5.91427012597411	0.038	0.001	0.00125419402494922	Plasma cell	p21+ vs rest	26	1568	**
154	Cdk5rap1	6.72417984639297e-08	5.91427012597411	0.038	0.001	0.00125419402494922	Plasma cell	p21+ vs rest	26	1568	**
155	Cep104	6.72417984639297e-08	5.91427012597411	0.038	0.001	0.00125419402494922	Plasma cell	p21+ vs rest	26	1568	**
156	Chst3	6.72417984639297e-08	5.91427012597411	0.038	0.001	0.00125419402494922	Plasma cell	p21+ vs rest	26	1568	**
157	Depdc1a	6.72417984639297e-08	5.91427012597411	0.038	0.001	0.00125419402494922	Plasma cell	p21+ vs rest	26	1568	**
158	Gabrr2	6.72417984639297e-08	5.91427012597411	0.038	0.001	0.00125419402494922	Plasma cell	p21+ vs rest	26	1568	**
159	Gjc2	6.72417984639297e-08	5.91427012597411	0.038	0.001	0.00125419402494922	Plasma cell	p21+ vs rest	26	1568	**
160	Hoxaas3	6.72417984639297e-08	5.91427012597411	0.038	0.001	0.00125419402494922	Plasma cell	p21+ vs rest	26	1568	**
161	Kctd13	6.72417984639297e-08	5.91427012597411	0.038	0.001	0.00125419402494922	Plasma cell	p21+ vs rest	26	1568	**
162	Mgst2	6.72417984639297e-08	5.91427012597411	0.038	0.001	0.00125419402494922	Plasma cell	p21+ vs rest	26	1568	**
163	Plac8l1	6.72417984639297e-08	5.91427012597411	0.038	0.001	0.00125419402494922	Plasma cell	p21+ vs rest	26	1568	**
164	Pmfbp1	6.72417984639297e-08	5.91427012597411	0.038	0.001	0.00125419402494922	Plasma cell	p21+ vs rest	26	1568	**
165	Sarm1	6.72417984639297e-08	5.91427012597411	0.038	0.001	0.00125419402494922	Plasma cell	p21+ vs rest	26	1568	**
166	Zdhhc19	6.72417984639297e-08	5.91427012597411	0.038	0.001	0.00125419402494922	Plasma cell	p21+ vs rest	26	1568	**
167	Ptpn7	6.85669844559874e-08	5.32930762525296	0.038	0.001	0.00127891139407308	Plasma cell	p21+ vs rest	26	1568	**
168	Pde5a	1.71524017987126e-07	4.69187770463767	0.077	0.004	0.00319926598349587	Plasma cell	p21+ vs rest	26	1568	**
169	Stx5a	1.71524017987126e-07	4.69187770463767	0.077	0.004	0.00319926598349587	Plasma cell	p21+ vs rest	26	1568	**
170	Sult3a1	1.71524017987126e-07	4.69187770463767	0.077	0.004	0.00319926598349587	Plasma cell	p21+ vs rest	26	1568	**
171	Fam167b	1.02202248211133e-06	4.49923262669527	0.077	0.004	0.0190627633363406	Plasma cell	p21+ vs rest	26	1568	*
172	Vars2	1.02202248211133e-06	4.49923262669527	0.077	0.004	0.0190627633363406	Plasma cell	p21+ vs rest	26	1568	*
173	Trac	1.03924447933299e-06	4.32930762525296	0.077	0.004	0.0193839880285189	Plasma cell	p21+ vs rest	26	1568	*
174	Hnrnpul2	1.55028073914366e-06	3.32930762525296	0.154	0.018	0.0289158363465076	Plasma cell	p21+ vs rest	26	1568	*
175	Clic1	2.48276281191059e-06	3.23619822086148	0.154	0.019	0.0463084919677564	Plasma cell	p21+ vs rest	26	1568	*
176	Pde1a	6.56439662919506e-10	3.34009176158496	0.078	0.008	1.22439125927746e-05	Plasma cell	neighbor vs rest	102	1492	**
177	Ciao2b	2.12949730720944e-06	3.28564397756259	0.049	0.005	0.0397193837740704	Plasma cell	neighbor vs rest	102	1492	*
